# Supplementary material for: Isothiocyanates as Tubulin Polymerization Inhibitors—Synthesis and Structure–Activity Relationship Studies
Source: Int J Mol Sci. 2023 Sep 5;24(18):13674. doi: 10.3390/ijms241813674 (PMC10531289; doi:10.3390/ijms241813674)
Supplement: Supplementary file 1 [file ijms-24-13674-s001.zip]

Archive with 1 entries (1 files):
- ijms-2561823-supplementary.pdf
